# Supplementary material for: Pollen from the Deep-Sea: A Breakthrough in the Mystery of the Ice Ages
Source: Front Plant Sci. 2018 Jan 26;9:38. doi: 10.3389/fpls.2018.00038 (PMC5790801; doi:10.3389/fpls.2018.00038)
Supplement: TABLE S1 — List of the 129 deep-sea pollen records distributed over the world. [file Table_1.xlsx]

## Sheet: Feuil1
site_id	site_name	Region	lat	long	m water depth	Time interval (kyears)	Mean Time resolution (years)	Reference
1	MD99-2292	Eastern North Atlantic	63.4772	10.1942	486	6-8.6	<1,000	Sánchez Goñi, M.F., Ortu, E., Banks, W.E., Giraudeau, J., Leroyer, C., Hanquiez, V. 2016. The expansion of Central and Norhern European Neolithic populations was assocaciated with a multi-century warm winter and weter climate. The Holocene, DOI: 10.1177/0959683616638435
2	MD04-2845	Eastern North Atlantic	45.35	-5.22	4100	140	<1,000	Sánchez Goñi, M.F., Landais, A., Fletcher, W.J., Naughton, F., Desprat, S., Duprat, J., 2008. Contrasting impacts of Dansgaard–Oeschger events over a western European latitudinal transect modulated by orbital parameters. Quaternary Science Reviews 27, 1136-1151; Sanchez Goni M.F., Bakker P., Desprat S., Carlson A.E., Van Meerbeeck C.J., Peyron O., Naughton F., Fletcher W.J., Eynaud F., Rossignol …
3	MD99-2331	Eastern North Atlantic	42.09	-9.41	2110	140	<1,000	Naughton, F., Sánchez Goñi, M.F., Desprat, S., Turon, J.L., Duprat, J., Malaizé, B., Joli, C., Cortijo, E., Drago, T., Freitas, M.C., 2007. Present-day and past (last 25 000 years) marine pollen signal off western Iberia. Marine Micropaleontology 62, 91-114; Sánchez Goñi, M.F., Loutre, M.F., Crucifix M., Peyron, O., Santos, L., Duprat, J., Malaizé, B., Turon, J.-L., & Peypouquet, J.-P. (2005) Inc…
4	SU81-32	Eastern North Atlantic	42.1	-9.68333	2280	75-130	<1,000	Turon, J.-L. (1984). Direct land/sea correlations in the last interglacial complex. Nature 309, 673-676.
5	MD01-2447	Eastern North Atlantic	42.15	-9.66667	2080	140-425	<1,000	Desprat, S., Sánchez Goñi, M.F., Turon, J.-L., McManus, J.F., Loutre, M.F., Duprat, J., Malaizé, B., Peyron, O. & Peypouquet, J.-P. (2005) Is vegetation responsible for glacial inception during periods of muted insolation changes? Quaternary Science Reviews 24:1361-1374; Desprat, S., Sánchez Goñi, M.F., Turon, J.-L., Duprat, J.& Malaizé, B. (2006) Climatic variability of Marine Isotopic Stage 7: …
6	MD95-2039	Eastern North Atlantic	40.58	-10.35	3381	65	<1,000	Roucoux, K.H., Shackleton, N.J., de Abreu, L., Scho ¨nfeld, J., Tzedakis, P.C., 2001. Combined marine proxy and pollen analyses reveal rapid Iberian vegetation response to North Atlantic millennial-scale climate oscillations. Quaternary Research 56, 128–1
7	HU90-013-013	Western North Atlantic	58.2	-48.36	3379	900	>1,000	de Vernal and Hillaire-Marcel, 2008. Natural Variability of Greenland Climate, Vegetation, and Ice Volume During the Past Million Years. Science, 320, 1622-1625.
8	SU81-18	Subtropical Eastern North Atlantic	37.76	-10.18	3135	27	<1,000	Lézine and Denèfle, 1997. Enhanced anticyclonic circulation in the eastern North Atlantic during cold intervals of the last deglaciation inferred from deep-sea pollen records. Geology 25: 119-122
9	8057B	Subtropical Eastern North Atlantic	37.6833	-10.0833	2811	2.9-19	>1,000	Hooghiemstra, H., Stalling, H., Agwu, C.O.C., Dupont, L.M., 1992. Vegetational and climatic changes at the northern fringe of the Sahara 250,000-5000 years BP: evidence from 4 marine pollen records located between Portugal and the Canary Islands. Rev.of Palaeobot. and Palynol. 74, 1-53.
10	MD95-2042	Subtropical Eastern North Atlantic	37.8	-10.17	3148	140	<1,000	Sánchez Goñi, M.F., Eynaud, F., Turon, J.L., Shackleton, N.J., 1999. High resolution palynological record off the Iberian margin: direct land-sea correlation for the Last Interglacial complex. Earth and Planetary Science Letters 171, 123–137; Sánchez Goñi, M.F., Turon, J.-L., Eynaud, F. & Gendreau, S. (2000). European climatic response to millenial-scale changes in the atmosphere-ocean system dur…
11	MD01-2443	Subtropical Eastern North Atlantic	37.8808	-10.1762	2925	425	<1,000	Roucoux, K.H., Tzedakis, P.C., de Abreu, L. , Shackleton, N.J., 2001. Climate and vegetation changes 180,000 to 345,000 years ago recorded in a deep-sea core off Portugal. Earth and Planetary Science Letters 249, 307-325.
12	MD01-2444	Subtropical Eastern North Atlantic	37.5613	-10.1422	2637	29-64/135-195	<1,000	Margari, V., Skinner, L. C, Tzedakis, P. C., Ganopolski, A., Vautravers, M., Shackleton, N. J. (2010). The nature of millennial-scale climate variability during the past two glacial periods. Nature Geoscience 3, doif:10.1038/ngeo740; Margari, V., Skinner, L.C., Hodell, D.A., Martrat, B., Toucanne, S., Grimalt, J.O., Gibbard, P.L., Lunkka, J.P., Tzedakis, P.C., 2014. Land-ocean changes on orbital …
13	IODP Site U1385	Subtropical Eastern North Atlantic	37.5667	-10.1167	2578	1,400	<1,000	Sánchez Goñi, M.F., Llave, S., Oliveira, D., Naughton, F., Desprat, S., Ducassou, E., Hodell, D.A., Hernández-Molina, F.J. (2016) Climate changes in south western Iberia and Mediterranean Outflow variations during two contrasting cycles of the last 1 Myrs: MIS 31-MIS 30 and MIS 12- MIS 11. Global and Planetary Change, 136, 18-29. doi: 10.1016/j.gloplacha.2015.11.00668; Tzedakis, P.C., Margari, V.…
14	V24-1	Subtropical Western North Atlantic	36.5	-73.5	3012	20	>1,000	Balsam, W.L., Heusser, L.E., 1976. Direct correlation of sea surface paleotemperatures, deep circulation, and terrestrial paleoclimates: Foraminiferal and palynological evidence from two cores off Chesapeake Bay. Marine Geology, 21, 121-147.
15	V26-176	Subtropical Western North Atlantic	36.05	-73.38	3942	20	<1,000	Balsam, W.L., Heusser, L.E., 1976. Direct correlation of sea surface paleotemperatures, deep circulation, and terrestrial paleoclimates: Foraminiferal and palynological evidence from two cores off Chesapeake Bay. Marine Geology, 21, 121-147.
16	KNR178JPC32	Subtropical Western North Atlantic	35.9763	-74.7128	1006	12	<1,000	Naughton, F., Keigwin, L., Pettet, D., Costas, S., Desprat, S., Oliveira, D., de Vernal A., Voelker, A., Abrantes, F., 2015. Marine Geology, 367, 118-129.
17	MD99-2203	Subtropical Western North Atlantic	34.9667	-75.2	620	60-27	<1,000	Lopez-Martinez, C., Sanchez Goni, M.F., unpublished data
18	C8-1	Subtropical Western North Atlantic	34.63	-75.65	165	5	<1,000	Stanley, E.A., 1966. The application of palynology to oceanology with reference to the northwestern Atlantic. Deep-Sea Research, 13, 921-939.
19	M 15669-1	Subtropical Eastern North Atlantic	34.8833	-7.81667	2030	6-122	>1,000	Hooghiemstra, H., Stalling, H., Agwu, C.O.C., Dupont, L.M., 1992. Vegetational and climatic changes at the northern fringe of the Sahara 250,000-5000 years BP: evidence from 4 marine pollen records located between Portugal and the Canary Islands. Rev.of Palaeobot. and Palynol. 74, 1-53.
20	ODP Site 1059	Subtropical Western North Atlantic	31.6667	-75.4	2985	73-135	<1,000	Heusser, L.E., Oppo, D., 2003. Millenniel- and orbital-scale climate variability in southeastern United States and in the subtropical Atlantic during Marine Isotope Stage 5: evidence from pollen and isotopes in ODP Site 1059. Earth and Planetary Science Letters, 214, 483-490.
21	M 16004-1	Subtropical Eastern North Atlantic	29.9833	-10.65	1512	12-142	>1,000	Hooghiemstra, H., Stalling, H., Agwu, C.O.C., Dupont, L.M., 1992. Vegetational and climatic changes at the northern fringe of the Sahara 250,000-5000 years BP: evidence from 4 marine pollen records located between Portugal and the Canary Islands. Rev.of Palaeobot. and Palynol. 74, 1-53.
22	M 15627-3	Subtropical Eastern North Atlantic	29.1667	-12.0833	1024	3.5-250	>1,000	Hooghiemstra, H., Stalling, H., Agwu, C.O.C., Dupont, L.M., 1992. Vegetational and climatic changes at the northern fringe of the Sahara 250,000-5000 years BP: evidence from 4 marine pollen records located between Portugal and the Canary Islands. Rev.of Palaeobot. and Palynol. 74, 1-53.
23	MD02-2579	Subtropical Western North Atlantic	27.7873	-82.5178	9.14	11-22	<1,000	Willard, D.A., Bernhardt, C.E., Brooks, G.R., Cronin, T., Edgar, T., and Larson, R., 2007. Deglacial climate variability in central Florida, USA. Palaeogeography, Palaeoclimatology, Palaeoecology, v. 251, p. 366-382.
24	GIK12309-3	Subtropical Eastern North Atlantic	26.8	-15.1	2749	18	N/A	Hooghiemstra, H., Bechler, A., Beug, H.-J., 1987. Isopollen maps for 18,000 yr BP of the Atlantic offshore of Northwest Africa: evidence for palaeo-wind circulation. Paleoceanography 2, 561-582.
25	GIK12392-1	Subtropical Eastern North Atlantic	25.5	-16.8	2575			Agwu, C.O.C., Beug, H.-J., 1982. Palynological studies of marine sediments off the West African coast. Meteor. Forsh. Ergebnisse. 36 (C), 1-30.
26	GIK12310-4	Subtropical Eastern North Atlantic	23.5	-18.7	3080	18, 9	N/A	Hooghiemstra, H., 1988. Palynological records from northwest African marine sediments: a general outline of the interpretation of the pollen signal. Philosophical Transactions of the Royal Society of London B 318, 431-449.
27	GIK16017-2	Subtropical Eastern North Atlantic	21.2	-17.8	812	18, 9	N/A	Hooghiemstra, H., 1988. Palynological records from northwest African marine sediments: a general outline of the interpretation of the pollen signal. Philosophical Transactions of the Royal Society of London B 318, 431-449.
28	ODP 108-658	Subtropical Eastern North Atlantic	20.7	-18.6	2275	670	>1,000	Dupont, L.M., Beug, H.-J., Stalling, H., Tiedemann, R., 1989. First palynological results from ODP Site 658 at 21 °N west off Africa: pollen as climate indicators. In: Ruddiman, W.F., Sarnthein, M., et al. (Eds.), Proceedings Ocean Drilling Program Scientific Results, vol. 108, pp. 93-111.
29	MD99-2349	Western Mediterranean Sea	42.82	3.72	126	20-40	<1,000	Beaudoin, C., Jouet, G., Suc, J.-P., Berné, S., Escarguel, G., 2007. Vegetation dynamics in southern France during the last 30 ky BP in the light of marine palynology. Quaternary Science Reviews, 26, 1037-1054.
30	MD99-2348	Western Mediterranean Sea	42.68	3.85	296	15->25	<1,000	Beaudoin, C., Jouet, G., Suc, J.-P., Berné, S., Escarguel, G., 2007. Vegetation dynamics in southern France during the last 30 ky BP in the light of marine palynology. Quaternary Science Reviews, 26, 1037-1054.
31	SU81-03	Western Mediterranean Sea	37.97	0.82	1875	7-19	<1,000	Parra, I., 1994. Quantification des précipitations à partir des spectres polliniques actuels et fossiles : du Tardiglaciaire à l'Holocène Supérieure de la côte méditerranéenne espagnole. Université de Montpellier, Montpellier.
32	11-P	Western Mediterranean Sea	36.33	-2.57	1817	38	>1,000	Targarona, J. 1997. Climatic and oceanographic evolution of the Mediterranean region over the last glacial-interglacial transition. A palynological approach. University of Utrecht. The Netherlands.
33	ODP Site 976	Western Mediterranean Sea	36.2	-4.3	1108	50	<1,000	Combourieu-Nebout, N., Turon, J.-L., Zahn, R., Capotondi, L., Londeix, L., Pahnke, K., 2002. Enhanced aridity and atmospheric high-pressure stability over the western Mediterranean during the North Atlantic cold events of the past 50 k.y. Geology 30, 863–866.
34	MD95-2043	Western Mediterranean Sea	36.14	-2.621	1841	50	<1,000	Sánchez Goñi, M., Cacho, I., Turon, J., Guiot, J., Sierro, F., Peypouquet, J., Grimalt, J., Shackleton, N., 2002. Synchroneity between marine and terrestrial responses to millennial scale climatic variability during the last glacial period in the Mediterranean region. Climate Dynamics 19: 95-105; Fletcher, W.J., Sanchez Goñi, M.F. (2008) Orbital- and sub-orbital-scale climate impacts on vegetatio…
35	KS 78007	Western Mediterranean Sea	34.32	-7.02	700	20	<1,000	Marret, F., Turon, J.-L., 1994. Paleohydrology and paleoclimatology off northwest Africa during the last glacial-interglacial transition and the Holocene; palynological evidences. Marine Geology, 118-107-117.
36	MD90-917	Eastern Mediterranean Sea	41.2833	17.6167	1010	18.5	<1,000	Combourieu-Nebout, N., Paterne, M., Turon, J.-L., Siani, G. (1993). A high resolution record of the last deglaciation in the Central Mediterranean Sea: palaeovegetation and palaeohydrological evolution. Quaternary Science Reviews 17, 303-317.
37	MAR94-5	Eastern Mediterranean Sea	40.9	28.1	1008	35	<1,000	Mudie, P.J., Rochon, A., Aksu, A.E., 2002. Pollen stratigraphy of Late Quaternary cores from Marmara Sea: land-sea correlation and paleoclimatic history. Marine Geology, 190, 233-260.
38	MD01-2430	Eastern Mediterranean Sea	40.7968	27.7252	580	23	<1,000	Valsecchi, V., Sánchez Goñi M.F., Londeix, L. (2012) Vegetation dynamics in the Northeastern Mediterranean region during the past 23,000 years: insights from a new pollen record from the Sea of Marmara. The Climate of the Past 8, 1941-1956.
39	C106	Eastern Mediterranean Sea	40.46	14.7	292	30	<1,00	Buccheri, G., Capretto, G., Di Donato, V., Esposito, P., Ferruzza, G., Pescatore, T., Russo Ermolli, E., Senatore, M.R., Sprovieri, M., Bertoldo, M., Carella, D., Madonia, G., 2002. A high resolution record of the last deglaciation in the southern Tyrrhenian Sea: environmental and climatic evolution. Marine Geology, 186, 447-470.
40	GeoTü SL152	Eastern Mediterranean Sea	40.0865	24.6108	978	20	<1,000	Kotthoff, U., Muller, U. C., Pross, J., Schmiedl, G., Lawson, I., T., van de Schootbrugge, B., and Schulz, H. 2008: Lateglacial and Holocene vegetation dynamics in the Aegean region: an integrated view based on pollen data from marine and terrestrialarchives, The Holocene, 18, 1019–1032.
41	KET80-03	Eastern Mediterranean Sea	38.82	14.48	1900	10-60	>1,000	Rossignol-Strick, M., Planchais, N., 1989. Climate patterns revealed by pollen and oxygen isotope records of a Tyrrhenian sea core. Nature, 342, 413-416.
42	9509	Eastern Mediterranean Sea	32.0317	34.283	884	86	<1,000	Langgut, D., Almogi-Labin, A., Bar-Matthews M., Weinstein-Evron, M.(2011). Vegetation and climate changes in the South Eastern Mediterranean during the Last Glacial-Interglacial cycle (86 ka): new marine pollen record. Quaternary Science Reviews 30, 3960-3972.
43	MD84-629	Eastern Mediterranean Sea	32.07	34.35	745	70	<1,000	Cheddadi, R., Rossignol-Strick, M., 1995. Eastern Mediterranean Quaternary paleoclimates from pollen and isotope records of marine cores in the Nile cone area. Paleoceanography 10, 291–300.
44	MD84-627	Eastern Mediterranean Sea	34.25	40.5	1185	125	>1,000	Cheddadi, R., Rossignol-Strick, M., 1995. Eastern Mediterranean Quaternary paleoclimates from pollen and isotope records of marine cores in the Nile cone area. Paleoceanography 10, 291–300.
45	MD84-642	Eastern Mediterranean Sea	32.6817	37.8167	1260	250	>1,000	Cheddadi, R., Rossignol-Strick, M., 1995. Eastern Mediterranean Quaternary paleoclimates from pollen and isotope records of marine cores in the Nile cone area. Paleoceanography 10, 291–300.
46	C69	Eastern Mediterranean Sea	24.213	36.5461	632	48	<1,000	Geraga, M., Tsaila-Monopolis, S., Ioakim, C., Papatheodorou, G., Ferentinos, G. (2005) Short-term climate changes in the southern Aegean Sea over the last 48,000 years. Palaeogeography, Palaeoclimatology, Palaeoecology, 220, 311-332.
47	RC9-174	Eastern Mediterranean Sea	32.9617	32.4183	1397	Sapropel 1	<1,000	Rossignol-Strick, M., 1999. The Holocene climatic optimum and pollen records of sapropel 1 in the eastern Mediterranean, 9000-6000 BP. Quaternary Science Reviews 18, 515-530.
48	RC9-178	Eastern Mediterranean Sea	33.7383	27.9217	2628	Sapropel 1	>1,000	Rossignol-Strick, M., 1999. The Holocene climatic optimum and pollen records of sapropel 1 in the eastern Mediterranean, 9000-6000 BP. Quaternary Science Reviews 18, 515-530.
49	RC9-181	Eastern Mediterranean Sea	33.4	25.0083	2286	350	>1,000	Rossignol-Strick, M., 1983. African monsoons, an immediate climate response to orbital insolation. Nature 304, 46-49.
50	RC9-182	Eastern Mediterranean Sea	33.8033	23.5967	1794	Sapropel 1	>1,000	Rossignol-Strick, M., 1999. The Holocene climatic optimum and pollen records of sapropel 1 in the eastern Mediterranean, 9000-6000 BP. Quaternary Science Reviews 18, 515-530.
51	BAN 84 09GC	Eastern Mediterranean Sea	34.3167	20.0167	3405	24	<1,000	Rossignol-Strick, M., 1995. Sea-land correlation of pollen records in the Eastern Mediterranean for the glacial-interglacial transition: biostratigraphy versus radiometric time-scale. Quaternary Science Reviews, 14, 893-915.
52	RC9-183	Eastern Mediterranean Sea	34.4967	23.4233	2684	Sapropel 1	>1,000	Rossignol-Strick, M., 1999. The Holocene climatic optimum and pollen records of sapropel 1 in the eastern Mediterranean, 9000-6000 BP. Quaternary Science Reviews 18, 515-530.
53	RC9-185	Eastern Mediterranean Sea	34.4517	20.115	2858	Sapropel 1	>1,000	Rossignol-Strick, M., 1999. The Holocene climatic optimum and pollen records of sapropel 1 in the eastern Mediterranean, 9000-6000 BP. Quaternary Science Reviews 18, 515-530.
54	RC9-190	Eastern Mediterranean Sea	38.655	19.2283	1712	Sapropel 1	>1,000	Rossignol-Strick, M., 1999. The Holocene climatic optimum and pollen records of sapropel 1 in the eastern Mediterranean, 9000-6000 BP. Quaternary Science Reviews 18, 515-530.
55	RC9-191	Eastern Mediterranean Sea	38.1933	18.0333	2345	Sapropel 1	<1,000	Rossignol-Strick, M., 1999. The Holocene climatic optimum and pollen records of sapropel 1 in the eastern Mediterranean, 9000-6000 BP. Quaternary Science Reviews 18, 515-530.
56	V 10-49	Eastern Mediterranean Sea	36.0833	26.8367	1170	Sapropel 1	<1,000	Rossignol-Strick, M., 1999. The Holocene climatic optimum and pollen records of sapropel 1 in the eastern Mediterranean, 9000-6000 BP. Quaternary Science Reviews 18, 515-530.
57	V 10-51	Eastern Mediterranean Sea	35.9233	27.3	791	Sapropel 1	>1,000	Rossignol-Strick, M., 1999. The Holocene climatic optimum and pollen records of sapropel 1 in the eastern Mediterranean, 9000-6000 BP. Quaternary Science Reviews 18, 515-530.
58	KC01	Eastern Mediterranean Sea	36.2542	17.739	3643	Sapropel 1	<1,000	Rossignol-Strick, M., 1999. The Holocene climatic optimum and pollen records of sapropel 1 in the eastern Mediterranean, 9000-6000 BP. Quaternary Science Reviews 18, 515-530.
59	KS 50	Eastern Mediterranean Sea	34.6842	27	2290	Sapropel 1	>1,000	Rossignol-Strick, M., 1999. The Holocene climatic optimum and pollen records of sapropel 1 in the eastern Mediterranean, 9000-6000 BP. Quaternary Science Reviews 18, 515-530.
60	KS 52	Eastern Mediterranean Sea	34.0007	26.3167	3118	Sapropel 1	>1,000	Rossignol-Strick, M., 1999. The Holocene climatic optimum and pollen records of sapropel 1 in the eastern Mediterranean, 9000-6000 BP. Quaternary Science Reviews 18, 515-530.
61	KET 8216	Eastern Mediterranean Sea	41.5167	17.9833	1166	24	<1,000	Rossignol-Strick, M., 1995. Sea-land correlation of pollen records in the Eastern Mediterranean for the glacial-interglacial transition: biostratigraphy versus radiometric time-scale. Quaternary Science Reviews, 14, 893-915.
62	GIK12389-2	Tropical Eastern North Atlantic	17.1	-18	2485	18, 9	N/A	Hooghiemstra, H., 1988. Palynological records from northwest African marine sediments: a general outline of the interpretation of the pollen signal. Philosophical Transactions of the Royal Society of London B 318, 431-449.
63	GIK12347-2	Tropical Eastern North Atlantic	15.8	-17.8	2576	30	>1,000	Rossignol-Strick, M., Duzer, D., 1979. Late Quaternary pollen and dinoflagellate cystes in marine cores off West Africa. Meteor Forsch Ergebnisse 30 (C), 1-14. https://doi.pangaea.de/10.1594/PANGAEA.59650
64	GIK12345-5	Tropical Eastern North Atlantic	15.5	-17.4	945	20	>1,000	Rossignol-Strick, M., Duzer, D., 1979. Late Quaternary pollen and dinoflagellate cystes in marine cores off West Africa. Meteor Forsch Ergebnisse 30 (C), 1-14. https://doi.pangaea.de/10.1594/PANGAEA.59649
65	A180-48	Tropical Eastern North Atlantic	15.3	-18.1	2450	20	<1,000	Lézine, A.-M., Turon, J.-L., Buchet, G., 1995. Pollen analyses of Senegal: evolution of the coastal palaeoenvironment during the last deglaciation. Journal of Quaternary Science 10, 95-105.
66	GIK16402-2	Tropical Eastern North Atlantic	14.5	-20.5	4234	18	N/A	Hooghiemstra, H., Bechler, A., Beug, H.-J., 1987. Isopollen maps for 18,000 yr BP of the Atlantic offshore of Northwest Africa: evidence for palaeo-wind circulation. Paleoceanography 2, 561-582.
67	GIK13239-1	Tropical Eastern North Atlantic	13.9	-18.3	315	18	N/A	Hooghiemstra, H., Bechler, A., Beug, H.-J., 1987. Isopollen maps for 18,000 yr BP of the Atlantic offshore of Northwest Africa: evidence for palaeo-wind circulation. Paleoceanography 2, 561-582.
68	V22-196	Tropical Eastern North Atlantic	13.8	-18.9	3728	140	>1,000	Lézine, A.-M., 1991. West African paleoclimates during the last climatic cycle inferred from an Atlantic Deep-Sea Pollen record. Quaternary Research 35, 456-463.
69	GIK13209-2	Tropical Eastern North Atlantic	12.5	-20	4713	18	N/A	Hooghiemstra, H., Bechler, A., Beug, H.-J., 1987. Isopollen maps for 18,000 yr BP of the Atlantic offshore of Northwest Africa: evidence for palaeo-wind circulation. Paleoceanography 2, 561-582.
70	MD03-2622 Cariaco Basin	Tropical Western North Atlantic (Cariaco Basin)	10.7061	-65.1691	877	70	<1000	González, C., Dupont, L.M., Behling, H. and Wefer, G., 2008. Neotropical vegetation response to rapid climate changes during the last glacial period: Palynological evidence from the Cariaco Basin. Quaternary Research, 69(2): 217-230; González, C. and Dupont, L.M., 2009. Tropical salt marsh succession as sea-level indicator during Heinrich events. Quaternary Science reviews, 28, 939-946.
71	GIK16415-2	Tropical Eastern North Atlantic	9.6	-19.1	3845	700	>1,000	Dupont, L.M., Agwu, C.O.C., 1992. Latitudinal shifts of forest and savanna in N.W. Africa during the Brunhes chron: further marine palynological results from site M 16,145 (9 °N 19 °W). Vegetation History and Archaeobotany 1, 163-175.
72	GIK16856-2	Tropical Eastern North Atlantic	4.8	3.4	2861	150	>1,000	Dupont, L.M.,Weinelt, M., 1996. Vegetation history of the savanna corridor between the Guinean and the Congolian rain forest during the last 150,000 years. Vegetation History and Archaeobotany 5, 273-292.
73	KS84-063	Tropical Eastern North Atlantic	4.4	-4.1	3005	20	>1,000	Lézine, A.-M., Tastet, J.P., Leroux, M., 1994. Evidence of forest atmospheric paleocirculation over the Gulf of Guinea since the last glacial maximum. Quaternary Research 41, 390-395.
74	KS12	Tropical Eastern North Atlantic	3.9	1.9	2955	22	>1,000	Lézine, A.-M., Vergnaud-Grazzini, C., 1993. Evidence of forest extension in West-Africa since 22,000 BP: a pollen record from eastern tropical Atlantic. Quaternary Science Reviews 12, 203-210.
75	GIK16776-1	Tropical Eastern North Atlantic	3.7	-11.4	4242	400	>1,000	Jahns, S., Hüls, M., Sarnthein, M., 1998. Vegetation and climate history of west equatorial Africa based on a marine pollen record off Liberia (site GIK 16776) covering the last 400,000 years. Review of Palaeobotany and Palynology 102, 277-288.
76	KW31	Tropical Eastern North Atlantic	3.5	5.6	1181	40	<1000	Lézine, A.-M., Cazet, J.-P., 2005. High-resolution pollen record from core KW31, Gulf of Guinea, documents the history of the lowland forests of West Equatorial Africa since 40,000 yr ago. Quaternary Research 64, 432-443.
77	GIK16772-2	Tropical Eastern South Atlantic	-1.4	-12	3912	27	<1000	Marret, F., 1994. Evolution paléoclimatique et paléhydrologique de l’Atlantique est equatoriale et du proche continent au quaternaire terminal. Contribution palynologique (Kystes des dinoflagellés, pollen et spores). Thése, Université Bordeaux I, Bordeaux.
78	GIK16867-2	Tropical Eastern South Atlantic	-2.2	5.1	3890	700	>1,000	Dupont, L.M., Marret, F., Winn, K., 1998. Land-sea correlation by means of terrestrial and marine palynomorphs from the equatorial east Atlantic: phasing of SE trade winds and the oceanic productivity. Palaeogeography, Palaeoclimatology, Palaeoecology 142, 51-84.
79	GeoB3104	Tropical Western South Atlantic	-3.67	-37.72	767	45	<1000	Behling H, Arz HW, Pätzold,J, Wefer G; 2000; Late Quaternary vegetational and climate dynamics in northeastern Brazil, inferences from marine core GeoB 3104-1.; Quaternary Science Reviews 19; 981-994.
80	GeoB3910-2	Tropical Western South Atlantic	-4.25	-36.35	2362	20-14	<1000	Dupont LM, Schlütz F, Teboh Ewah C, Jennerjahn TC, Paul A, Behling H, 2010. Two-step vegetation response to enhanced precipitation in Northeast Brazil during Heinrich Event 1.; Global Change Biology 16: 1647-1660.
81	ODP175-1075A	Tropical Eastern South Atlantic	-4.8	10.1	2995	140	>1,000	Rommerskirchen, R., Eglinton, G., Dupont, L., Rullkötter, J., 2006. Glacial/interglacial changes in Southern Africa: compound-specific d13C land plant biomarker and pollen records from Southeast Atlantic continental margin sediments. Geochemistry Geophysics Geosystems 7 (8), 1-21. Geochemistry Geophysics Geosystems 7 (8), 1-21. Rommerskirchen, R., Eglinton, G., Dupont, L., Rullkötter, J., 2006. G…
82	GeoB6518-1	Tropical Eastern South Atlantic	-5.6	11.2	140	17	>1,000	Dupont, L.M., Behling, H., Jahns, S., Marret, F., Kim, J.-H., 2007. Variability in glacial and Holocene marine pollen records offshore from west southern Africa. Vegetation History and Archaeobotany 16, 87-100.
83	T89-16	Tropical Eastern South Atlantic	-5.7	11.2	130	27	<1000	Marret, F., Scourse, J., Jansen, J.H.F., Schneider, R., 1999. Changements climatiques et paléocéanographiques en Afrique centrale atlantique au cours de la dernière déglation: contribution palynologique. CRAS Paris. IIA Sciences de la terre et des planètes 329, 721-726.
84	GeoB1008-3	Tropical Eastern South Atlantic	-6.6	10.3	3124	190	>1,000	Jahns, S., 1996. Vegetation history and climate changes in West Equatorial Africa during the Late Pleistocene and Holocene, based on a marine pollen diagram from the Congo fan. Vegetation History and Archaeobotany 5, 207-213.
85	ODP 175-1079A	Tropical Eastern South Atlantic	-11.9	13.3	738	140	>1,000	Rommerskirchen, R., Eglinton, G., Dupont, L., Rullkötter, J., 2006. Glacial/interglacial changes in Southern Africa: compound-specific d13C land plant biomarker and pollen records from Southeast Atlantic continental margin sediments. Geochemistry Geophysics Geosystems 7 (8), 1-21. Geochemistry Geophysics Geosystems 7 (8), 1-21. Rommerskirchen, R., Eglinton, G., Dupont, L., Rullkötter, J., 2006. G…
86	ODP 175-1078C	Tropical Eastern South Atlantic	-11.92	13.4	426	30	<1,000	Dupont, L, Behling, H., 2006. Land-sea linkages during deglaciation: High-resolution records from the eastern Atlantic off the coast of Namibia and Angola. Quaternary International 148, 19-28; Dupont LM, Behling H, Kim J.H. 2008. Thirty thousand years of vegetation development and climate change in Angola (Ocean Drilling Program Site 1078). Climate of the Past 4, 107-124; Hessler, I., Dupont, L.,…
87	GeoB1023-5	Tropical Eastern South Atlantic	-17.15	11.02	1978	21	<1,000	Shi, N., Dupont, L. M., Beug, H.-J., Schneider, R., 1998. Vegetation and climate changes during the last 21000 years in SW Africa based on a marine pollen record. Veget Hist Archaeobot 7, 127-140.
88	GeoB1028-5	Subtropical Eastern South Atlantic	-20.1	9.2	2209	140	>1,000	Rommerskirchen, R., Eglinton, G., Dupont, L., Rullkötter, J., 2006. Glacial/interglacial changes in Southern Africa: compound-specific d13C land plant biomarker and pollen records from Southeast Atlantic continental margin sediments. Geochemistry Geophysics Geosystems 7 (8), 1-21. Geochemistry Geophysics Geosystems 7 (8), 1-21. Rommerskirchen, R., Eglinton, G., Dupont, L., Rullkötter, J., 2006. G…
89	GeoB1711-4	Subtropical Eastern South Atlantic	-23.3	12.4	1967	135	>1,000	Shi, N., Schneider, R., Beug, H.-J., Dupont, L.M., 2001. Southeast trade wind variations during the last 135 kyr: evidence from pollen spectra in eastern South Atlantic. Earth and Planetary Science Letters 187, 311-321.
90	GeoB1710-3	Subtropical Eastern South Atlantic	-23.4	11.7	2987	140	>1,000	Rommerskirchen, R., Eglinton, G., Dupont, L., Rullkötter, J., 2006. Glacial/interglacial changes in Southern Africa: compound-specific d13C land plant biomarker and pollen records from Southeast Atlantic continental margin sediments. Geochemistry Geophysics Geosystems 7 (8), 1-21. Geochemistry Geophysics Geosystems 7 (8), 1-21. Rommerskirchen, R., Eglinton, G., Dupont, L., Rullkötter, J., 2006. G…
91	MD96-2098	Subtropical Eastern South Atlantic	-25.6	12.6333	2910	190-30	<1,000	Urrego, D.H., Sánchez Goñi, M.F., Daniau, A. L., Lechevrel, S., Hanquiez, V. , 2015. Increased aridity in southwestern Africa during the warmest periods of the last interglacial. The Climate of the Past 11, 1417-1431, doi:10.5194/cp-11-1417-2015.
92	ODP 175-1084A	Subtropical Eastern South Atlantic	-25.5	13	1992	140	>1,000	Rommerskirchen, R., Eglinton, G., Dupont, L., Rullkötter, J., 2006. Glacial/interglacial changes in Southern Africa: compound-specific d13C land plant biomarker and pollen records from Southeast Atlantic continental margin sediments. Geochemistry, Geophysics, Geosystems, 7(8), DOI: 10.1029/2005GC001223. Geochemistry Geophysics Geosystems 7 (8), 1-21. Rommerskirchen, R., Eglinton, G., Dupont, L., …
93	OS73	Indian Ocean (Arabian Sea)	25.1367	60.8325	100	2	<1000	Miller, C.S., Leroy, S.A.G., Collins, P.E.F., Lahijani, H.A.K., 2016. Late Holocene vegetation and ocean variability in the Gulf of Oman. Quaternary Science Reviews, 143, 120-132.
94	S0188-342KL	Indian Ocean	19.9735	90.0338	1256	83-63	<1000	Williams, M.A.J., Ambrose, S.H., van der Kaars, S., Ruehlemann, Chattopadhayaya, U., Pal, J., Chauhan, P.R., 2009. Environmental impact of the 73 ka Toba super-eruption in South Asia. Palaeogeography, Palaeoclimatology, Palaeoecology 284, 295-314.
95	NGHP-01-19B	Indian Ocean (Bay of Bengal)	18.1443	85.1587	1433	HS 2 and MIS 5/4	<1000	Zorzi, C., Sanchez Goñi, M.F., Anupama, K., Prasad, S., Hanquiez, V., Johnson, J., Giosan, L., 2015. Indian monsoon variations during three contrasting climatic periods: the Holocene, HeinrichStadial 2 and the last interglacial-glacial transition. Quaternary Science Reviews 125, 50-60.
96	NGHP-01-16A	Indian Ocean (Bay of Bengal)	16.5932	82.6833	1265	11.7	<1000	Zorzi, C., Sanchez Goñi, M.F., Anupama, K., Prasad, S., Hanquiez, V., Johnson, J., Giosan, L., 2015. Indian monsoon variations during three contrasting climatic periods: the Holocene, HeinrichStadial 2 and the last interglacial-glacial transition. Quaternary Science Reviews 125, 50-60.
97	MD76135	Indian Ocean (Arabian Sea)	14.4333	50.5167	1895	150	>1,000	Van Campo, E., Duplessy, J.-C., Rossignol-Strick, M., 1982. Climatic conditions deduced from a 150-kyr oxygen isotope-pollen record from the Arabian Sea. Nature 296, 56-59.
98	MD96-2048	Subtropical South Western Indian Ocean	-26.1667	34.0167	660	342	>1,000	Dupont, L., Caley, T., Kim, J.-H., Castañeda, I., Malaizé, B., Giraudeau, J., 2011. Glacial-interglacial vegetation dynamics in South Eastern Africa coupled to sea surface temperature variations in the Western Indian Ocean. Climate of the Past 7, 1209-1224.
99	ODP 1144	South China Sea	20.053	117.419	2037	1,03	<1000	Sun, X., Luo, Y., Huang, F., Tian, J., Wang, P., 2003. Deep-sea pollen from the South China Sea: Pleistocene indicators of East Asian monsoon. Marine Geology, 201, 97-118.
100	17962	South China Sea	7.18	112.08	1968	30	<1000	Sun, X.J., Li, X., Luo, Y.L., 2002. Vegetation and climate on the Sunda Shelf of theSouth China Sea during the last glaciation e pollen results from station 17962. Acta Botanica Sinica 44, 746-752.
101	18300-2	South China Sea	4.35	108.65	91	40	<1000	Wang, P., Li, Q., 2008. The south China Sea. Paleoceanography and Sedimentology. Springer. DOI 10.1007/978-1-4020-9745-4
102	18302-2	South China Sea	4.15975	108.576	83	40	<1000	Wang, P., Li, Q., 2008. The south China Sea. Paleoceanography and Sedimentology. Springer. DOI 10.1007/978-1-4020-9745-4
103	17940-2	South China Sea	20.1167	117.383	1727	37	<1000	Sun, X.J., Li, X., 1999. A pollen record of the last 37 ka in deep sea core 17940 from the northern slope of the South China Sea. Marine Geology, 156, 227-244.
104	18323-2	South China Sea	2.78	107.88	92	40	<1000	Wang, P., Li, Q., 2008. The south China Sea. Paleoceanography and Sedimentology. Springer. DOI 10.1007/978-1-4020-9745-4
105	MD01-2421	Subtropical Western North Pacific	36.02	141.77	2224	144	<1,000	Igarashi, Y. and Oba, T., 2006. Fluctuations in the East Asian monsoon over the last 144 ka in the northwest Pacific based on a high-resolution pollen analysis of IMAGES core MD01-2421. Quaternary Science Reviews, 25: 1447-1459.
106	RC14-99	Subtropical Western North Pacific	36.9667	147.933	5652	350	<1,000	Heusser, L., Morley, J., 1997. Monsoon fluctuations over the past 350 kyr: high-resolution evidence from northeast Asia/northwest Pacific climate proxies (marine pollen and radiolarians). Quaternary Science Reviews, 16, 565-581.
107	V28-304	Subtropical Western North Pacific	28.5333	134.133	2942	275	>1,000	Heusser, L., Morley, J., 1997. Monsoon fluctuations over the past 350 kyr: high-resolution evidence from northeast Asia/northwest Pacific climate proxies (marine pollen and radiolarians). Quaternary Science Reviews, 16, 565-581.
108	Y7211-1	Eastern North Pacific	43.25	-126.36	2913	60	<1,000	Heusser, L., 1998. Direct correlation of millennial-scale changes in western North American vegetation and climate with changes in the California Current system over the past 60 kyr. Paleoceanography 13 (3), 252–262; Heusser, L.E., 2000. Rapid oscillation in western North America vegetation and climate during oxygen isotope stage 5 inferred from pollen data from Santa Barbara Basin (Hole 893A). P…
109	W8709A-13 PC	Eastern North Pacific	42.28	-125.75	2712	60	<1,000	Pisias, N., Mix, A., Heusser, L., 2001. Millennial scale climate variability of the northeast Paciﬁc Ocean and northwest North America based on radiolaria and pollen. Quaternary Science Reviews 20, 1561–1576.
110	W8709A-8 PC	Eastern North Pacific	42.27	-127.68	3111	30	<1,000	Heusser, L., 1998. Direct correlation of millennial-scale changes in western North American vegetation and climate with changes in the California Current system over the past 60 kyr. Paleoceanography 13 (3), 252–262; Heusser, L.E., 2000. Rapid oscillation in western North America vegetation and climate during oxygen isotope stage 5 inferred from pollen data from Santa Barbara Basin (Hole 893A). P…
111	EW9504-17 PC	Eastern North Pacific	42.25	-125.81	2671	140	<1,000	Pisias, N., Mix, A., Heusser, L., 2001. Millennial scale climate variability of the northeast Paciﬁc Ocean and northwest North America based on radiolaria and pollen. Quaternary Science Reviews 20, 1561–1576.
112	ODP1019	Eastern North Pacific	41.69	-124.91	980	38	<1,000	Pisias, N., Mix, A., Heusser, L., 2001. Millennial scale climate variability of the northeast Paciﬁc Ocean and northwest North America based on radiolaria and pollen. Quaternary Science Reviews 20, 1561–1576; Mix, A.C., Lund, D.C., Pisias, N.G., Boden, P.
113	ODP 1020	Eastern North Pacific	41	-126.43	3042	500	>1000	Lyle, M., Heusser, L., Herbert, T., Mix, A., Barron, J., 2001. Interglacial theme and variations: 500 k.y. of orbital forcing and associated responses from the terrestrial and marine biosphere, U.S. Pacific Northwest. Geology, 29, 1115-1118.
114	V1-80-P3	Subtropical Eastern North Pacific	38.41	-123.78	1600	60	<1,000	Heusser, L., 1998. Direct correlation of millennial-scale changes in western North American vegetation and climate with changes in the California Current system over the past 60 kyr. Paleoceanography 13 (3), 252–262;Heusser, L.E., 2000. Rapid oscillation in western North America vegetation and climate during oxygen isotope stage 5 inferred from pollen data from Santa Barbara Basin (Hole 893A). Pa…
115	ODP 1018	Subtropical Eastern North Pacific	37	-123.28	2477	600	<1,000	Lyle, M., Heusser, L., Ravelo, C., Andreasen, D., Olivarez Lyle, A., Diffenbaugh, N., 2010. Pleistocene water cycle and esatern boundary current processes along the California continental margin. Paleoceanography, 25, PA4211, doi.org/10.1029/2009PA001836; Lyle, M., Heusser, L., Ravelo, C., Yamamoto, M., Barron, J., Diffenbaugh, N., herbert, T., Andreasen, D., 2012. Out of the tropics: the Pacific…
116	F2-92-P3	Subtropical Eastern North Pacific	35.61	-121.6	799	35	<1,000	Heusser, L., 1998. Direct correlation of millennial-scale changes in western North American vegetation and climate with changes in the California Current system over the past 60 kyr. Paleoceanography 13 (3), 252–262; van Geen, A; Fairbanks, Richard G; Dar
117	ODP893A	Subtropical Eastern North Pacific	34.28	-120.03	577	60	<1,000	Heusser, L., 1998. Direct correlation of millennial-scale changes in western North American vegetation and climate with changes in the California Current system over the past 60 kyr. Paleoceanography 13 (3), 252–262; Heusser, L.E., 2000. Rapid oscillation
118	F2-92-P29	Subtropical Eastern North Pacific	32.9	-119.73	1475	40	<1,000	Heusser, L., 1998. Direct correlation of millennial-scale changes in western North American vegetation and climate with changes in the California Current system over the past 60 kyr. Paleoceanography 13 (3), 252–262; Gardner, James V; Dean, Walter E; Dart
119	TR 163-38	Tropical Eastern North Pacific	1.34	81.58	2200	17.4	>1,000	González, C., Urrego, L.E., Martinez, J.I., 2006. Late Quaternary vegetation and climate change in the Panama Basin: Palynological evidence from marine cores ODP 677B and TR 163-38. Paleaogeography, Palaeoclimatology, Palaeoecology, 234, 62-80.
120	ODP 677B	Tropical Eastern North Pacific	1.2	-83.73	3473	40	>1,000	González, C., Urrego, L.E., Martinez, J.I., 2006. Late Quaternary vegetation and climate change in the Panama Basin: Palynological evidence from marine cores ODP 677B and TR 163-38. Paleaogeography, Palaeoclimatology, Palaeoecology, 234, 62-80.
121	M772-056	Tropical Eastern South Pacific	-3.74983	-81.1208	350	12.3	<1,000	Seillès, B., Sanchez Goñi, M.F., Ledru, M.-P., Urrego, D.H., Martinez, P., Hanquiez, V., Schneider, R., 2015. Holocene land-sea climatic links on the equatorial Pacific coast (Bay of Guayaquil, Ecuador). The Holocene. doi: 10.1177/0959683615612566
122	Core Trident 163 31B	Tropical Eastern South Pacific	-3.61	-83.96	3210	37	<1,000	Heusser, L.E., Shackleton, N.J., 1994. Tropical Climatic Variation on the Pacific Slopes of the Ecuadorian Andes Based on a 25,000-Year Pollen Record from Deep-Sea Sediment Core Tri 163-31B. Quaternary Research 42, 222-225.
123	ODP 1234	Subtropical Eastern South Pacific	-36.22	-73.68	1015	140	<1,000	Heusser, L.E., Heusser, C.J., Mix, A., McManus, J., 2006a. Chilean and SoutheastPacific paleoclimate variations during the last glacial cycle: directly correlated pollen and d18O records from ODP Site 1234. Quaternary Science Reviews 25, 3404-3415.
124	ODP 1233 C	Eastern South Pacific	-41	-74.45	838	50	<1,000	Heusser, L.E., Heusser, C.J., Pisias, N., 2006b. Vegetation and climate dynamics of southern Chile during the past 50,000 years: results of ODP Site 1233 pollen analysis. Quaternary Science Reviews 25, 474-485.
125	MD07-3088	Eastern South Pacific	-46.0667	-75.6833	1536	22	<1,000	Montade, V., Combourieu-Nebout, N., Kissel, C., Haberle, S.H., Siani, G., Michel, E., 2013. Vegetation and climate changes during the last 22,000 yr from a marine core near Taitao Peninsula, southern Chile. Palaeogeography, Palaeoclimatology, Palaeoecology, 369, 335-348.
126	MD07-3105 Cq	Eastern South Pacific	-41.7111	-72.7781	326	13	<1,000	Montade, V., Combourieu-Nebout, N., Chapron, E., Mulsow, S., Abarzua A.M., Debret, M., Foucher, A., Desmet, M., Winiarski, T., Kissel, C., 2012. Regional vegetation and climate changes during the last 13kyr from a marine pollen record in Seno Reloncavi, southern Chile. Review of Palaeobotany and Palynology, 181, 11-21.
127	ODP 820	Tropical Western South Pacific	-16.63	146.3	280	250	>1,000	Moss, P.T. and Kershaw, A.P., 2007. A late Quaternary marine palynological record (oxygen isotope stages 1 to 7) for the humid tropics of northeastern Australia based on ODP site 820. Palaeogeography, Palaeoclimatology, Palaeoecology 251, pp. 4-22.
128	FR10/95-GC17	Subtropical South Eastern Indian Ocean	-22.05	113.5	1093	70	>1,000	Van der Kaars, S., De Deckker, P., 2002. A late Quaternary pollen record from deep sea core Fr10/95, GC17 offshore Cape Range Peninsula, northwestern Western Australia. Review of Palaeobotany and Palynology 120, 17-39.
129	TAN0513-14	Western South Pacific	-42.3	169.883	950	210	<1,000	Ryan, M.T., Dunbar, G.B., Vandergoes, M.J., Neil, H.L., Hannah, M.J., Newnham, R.M., Bostock, H., Alloway, B.V., 2012. Vegetation and climate in Southern Hemisphere mid-latitudes since 210 ka: newm marine and terrestrial pollen records from New Zealand. Quaternary Science Reviews, 48, 80-98.
